# Supplementary material for: Epigenome-wide association study of human frontal cortex identifies differential methylation in Lewy body pathology
Source: Nat Commun. 2022 Aug 22;13:4932. doi: 10.1038/s41467-022-32619-z (PMC9395387; doi:10.1038/s41467-022-32619-z)
Supplement: Supplementary file 4 — Supplementary Data 1-6 [file 41467_2022_32619_MOESM4_ESM.xlsx]

## Sheet: Supplementary Data 1
Supplementary Data 1 Results from linear regression of probes passing FDR significance in NBB discovery data, with BDR replication and fixed-effect meta-analysis
Probe	chr	pos	UCSC_RefGene_Name	Effect_nbb	SE_nbb	P_nbb	FDR_nbb_BH	Effect_bdr	SE_bdr	P_bdr	P_meta_fixed	Effect_meta_fixed	SE_meta_fixed	FDR_meta_fixed_BH
cg01920334	chr21	48087978		-0.00369	0.000617	5.14e-09	0.00300	-0.000132	0.000935	0.8868	3.81e-07	-0.00261	0.000515	0.02288
cg06653480	chr22	45034765		0.00583	0.000996	1.08e-08	0.00314	0.002104	0.001941	0.2766	1.17e-08	0.00505	0.000886	0.00331
cg19772267	chr14	63754790	RHOJ	-0.00362	0.000633	2.25e-08	0.00438	-0.000579	0.001150	0.6128	1.51e-07	-0.00291	0.000554	0.01418
cg07837822	chr13	109740415	MYO16	-0.00755	0.001370	6.84e-08	0.00998	-0.001510	0.002019	0.4525	6.45e-07	-0.00564	0.00113	0.02802
cg07107199	chr1	205215911	TMCC2	0.00400	0.000741	1.23e-07	0.01438	0.002886	0.001425	0.0429	1.07e-08	0.00376	0.000657	0.00331
cg14511218	chr10	6962843		0.00539	0.001032	2.91e-07	0.02521	0.003628	0.001621	0.0255	2.04e-08	0.00488	0.000871	0.00359
cg02673002	chr11	74459317	RNF169	-0.00478	0.000916	3.03e-07	0.02521	-0.000203	0.000972	0.8339	8.14e-05	-0.00263	0.000666	0.14637
cg04147843	chr11	32085613		-0.00416	0.000805	3.84e-07	0.02583	-0.000840	0.001988	0.6712	7.45e-07	-0.00369	0.000746	0.02837
cg15586054	chr6	166072030	PDE10A	0.00275	0.000534	4.28e-07	0.02583	0.001149	0.000894	0.1973	3.82e-07	0.00233	0.000458	0.02288
cg16821230	chr3	53647443	CACNA1D	-0.00434	0.000846	4.73e-07	0.02583	-0.001831	0.001611	0.2542	4.05e-07	-0.00379	0.000749	0.02288
cg09985192	chr14	32797255	AKAP6	0.00477	0.000935	5.41e-07	0.02583	0.004501	0.002003	0.0249	2.54e-08	0.00472	0.000847	0.00359
cg11700456	chr12	1849881	ADIPOR2	0.00420	0.000829	6.27e-07	0.02583	0.001579	0.001253	0.2062	8.55e-07	0.0034	0.000691	0.02837
cg19793404	chr3	87842899		-0.00402	0.000795	6.69e-07	0.02583	-0.000225	0.001361	0.8682	8.67e-06	-0.00305	0.000687	0.08432
cg22516725	chr16	79071140	WWOX	-0.00409	0.000809	6.73e-07	0.02583	-0.001167	0.001453	0.4201	1.53e-06	-0.0034	0.000707	0.03465
cg11883790	chr3	194877106	C3orf21	0.00451	0.000894	6.82e-07	0.02583	-0.001628	0.001437	0.2558	0.000223	0.0028	0.000759	0.21515
cg23793336	chr4	172509909		0.00743	0.001474	7.09e-07	0.02583	-0.001659	0.002318	0.4721	0.000108	0.00481	0.00124	0.16794
cg16701863	chr9	116884213		0.00437	0.000872	8.11e-07	0.02782	-0.001061	0.001465	0.4671	8.14e-05	0.00295	0.000749	0.14637
cg04011470	chr8	22079330	PHYHIP	-0.00451	0.000914	1.19e-06	0.03870	-0.002965	0.001312	0.0240	9.23e-08	-0.00401	0.00075	0.01042
cg19898425	chr14	105782464	BRF1;PACS2	0.00520	0.001061	1.39e-06	0.04245	0.002821	0.001782	0.1128	5.1e-07	0.00458	0.000912	0.02457
cg13115910	chr1	55840880		-0.00370	0.000757	1.46e-06	0.04245	-0.001794	0.001479	0.2237	9.15e-07	-0.00331	0.000674	0.02869
cg13560398	chr4	129703692		0.00386	0.000791	1.56e-06	0.04340	0.001307	0.001435	0.3605	2.45e-06	0.00326	0.000693	0.04067
cg25790120	chr12	53086242	KRT77	0.00445	0.000918	1.85e-06	0.04724	0.000225	0.001483	0.8787	2.7e-05	0.00328	0.000781	0.10631
cg05516842	chr2	25551630	DNMT3A;MIR1301	0.00349	0.000721	1.86e-06	0.04724	0.000944	0.001391	0.4953	4.01e-06	0.00295	0.00064	0.05719
cg13986157	chr3	186060255	DGKG	-0.00346	0.000716	1.97e-06	0.04796	-0.002525	0.001487	0.0891	3.62e-07	-0.00328	0.000645	0.02288

## Sheet: Supplementary Data 2
Supplementary Data 2 Probes passing FDR threshold in meta-analysis with consistent direction of effect and p < 0.05 in both datasets
Probe	chr	pos	UCSC_RefGene_Name	Effect_nbb	SE_nbb	P_nbb	FDR_nbb_BH	Beta_bdr	SE_bdr	P_bdr	Effect_meta_fixed	SE_meta_fixed	P_meta_fixed	FDR_meta_fixed_BH
cg07107199	chr1	205215911	TMCC2	0.00400	0.000741	1.23e-07	0.0144	0.00289	0.001425	0.04286	0.00376	0.000657	1.07e-08	0.00331
cg14511218	chr10	6962843		0.00539	0.001032	2.91e-07	0.0252	0.00363	0.001621	0.02548	0.00488	0.000871	2.04e-08	0.00359
cg09985192	chr14	32797255	AKAP6	0.00477	0.000935	5.41e-07	0.0258	0.00450	0.002003	0.02491	0.00472	0.000847	2.54e-08	0.00359
cg04011470	chr8	22079330	PHYHIP	-0.00451	0.000914	1.19e-06	0.0387	-0.00296	0.001312	0.02405	-0.00401	0.00075	9.23e-08	0.01042
cg03318382	chr22	19691974		0.00456	0.001050	1.78e-05	0.1088	0.00410	0.001623	0.01182	0.00442	0.000881	5.23e-07	0.02457
cg21081878	chr21	38334730	HLCS	-0.00329	0.000777	2.81e-05	0.1165	-0.00348	0.001370	0.01138	-0.00334	0.000676	7.94e-07	0.02837
cg05523624	chr6	146679657	GRM1	0.00327	0.000781	3.43e-05	0.1201	0.00378	0.001442	0.00902	0.00339	0.000687	8.16e-07	0.02837
cg04511424	chr2	113587022		-0.00345	0.000834	4.36e-05	0.1299	-0.00425	0.001624	0.00912	-0.00361	0.000742	1.11e-06	0.03146
cg02059867	chr17	38334623	RAPGEFL1	-0.00243	0.000608	7.37e-05	0.1452	-0.00332	0.001224	0.00700	-0.00261	0.000544	1.67e-06	0.03549
cg17930023	chr14	94209842	PRIMA1	0.00291	0.000750	1.20e-04	0.1568	0.00368	0.001291	0.00461	0.0031	0.000648	1.7e-06	0.03549
cg09035732	chr14	88033981		0.00353	0.000778	7.65e-06	0.0802	0.00188	0.000953	0.04895	0.00287	0.000603	1.96e-06	0.03693
cg04582365	chr10	59155846		0.00463	0.001068	1.84e-05	0.1088	0.00362	0.001846	0.04982	0.00438	0.000924	2.2e-06	0.03852
cg10961323	chr1	24127976	GALE	0.00436	0.001045	3.67e-05	0.1205	0.00367	0.001625	0.02425	0.00416	0.000879	2.25e-06	0.03852
cg00548172	chr3	29684444	RBMS3	-0.00323	0.000752	2.15e-05	0.1150	-0.00316	0.001598	0.04834	-0.00322	0.00068	2.25e-06	0.03852

## Sheet: Supplementary Data 3
Supplementary Data 3 Results from mixed linear model-based omics association (MOA) as compared to linear regression for 24 FDR-nominated probes
Probe	chr	pos	UCSC_RefGene_Name	Effect_nbb	SE_nbb	P_nbb	Effect_nbb_MOA	SE_nbb_MOA	P_nbb_MOA	Effect_BDR_MOA	SE_BDR_MOA	P_BDR_MOA
cg01920334	chr21	48087978		-0.00369	0.000617	5.14e-09	-24.73	5.27	2.73e-06	-2.1776	5.62	0.69839
cg06653480	chr22	45034765		0.00583	0.000996	1.08e-08	17.53	3.42	2.88e-07	1.7531	3.07	0.56752
cg19772267	chr14	63754790	RHOJ	-0.00362	0.000633	2.25e-08	-11.36	3.81	2.87e-03	-2.4705	2.31	0.28586
cg07837822	chr13	109740415	MYO16	-0.00755	0.001370	6.84e-08	-10.23	2.53	5.41e-05	-3.6572	2.71	0.17723
cg07107199	chr1	205215911	TMCC2	0.00400	0.000741	1.23e-07	20.36	4.70	1.47e-05	7.4237	3.98	0.06197
cg14511218	chr10	6962843		0.00539	0.001032	2.91e-07	12.72	3.54	3.30e-04	7.5406	3.59	0.03567
cg02673002	chr11	74459317	RNF169	-0.00478	0.000916	3.03e-07	-14.13	3.88	2.75e-04	-4.7339	5.46	0.38561
cg04147843	chr11	32085613		-0.00416	0.000805	3.84e-07	-17.37	4.53	1.24e-04	-1.6529	3.24	0.60994
cg15586054	chr6	166072030	PDE10A	0.00275	0.000534	4.28e-07	24.71	6.55	1.62e-04	10.9239	6.13	0.07461
cg16821230	chr3	53647443	CACNA1D	-0.00434	0.000846	4.73e-07	-15.07	4.17	2.98e-04	-4.4746	2.79	0.10908
cg09985192	chr14	32797255	AKAP6	0.00477	0.000935	5.41e-07	15.23	3.74	4.57e-05	4.2671	2.80	0.12737
cg11700456	chr12	1849881	ADIPOR2	0.00420	0.000829	6.27e-07	12.56	4.16	2.50e-03	3.5666	4.05	0.37855
cg19793404	chr3	87842899		-0.00402	0.000795	6.69e-07	-20.25	4.31	2.63e-06	-0.0248	4.20	0.99529
cg22516725	chr16	79071140	WWOX;WWOX	-0.00409	0.000809	6.73e-07	-14.68	4.38	8.15e-04	-5.3383	3.49	0.12615
cg11883790	chr3	194877106	C3orf21	0.00451	0.000894	6.82e-07	17.58	3.89	6.07e-06	-4.3771	3.54	0.21610
cg23793336	chr4	172509909		0.00743	0.001474	7.09e-07	11.27	2.44	3.92e-06	-2.4314	2.50	0.33119
cg16701863	chr9	116884213		0.00437	0.000872	8.11e-07	18.93	4.13	4.58e-06	-4.0876	4.06	0.31370
cg04011470	chr8	22079330	PHYHIP;PHYHIP	-0.00451	0.000914	1.19e-06	-14.47	4.01	3.04e-04	-11.9234	4.52	0.00834
cg19898425	chr14	105782464	BRF1;PACS2	0.00520	0.001061	1.39e-06	13.63	3.51	1.03e-04	5.9035	3.43	0.08525
cg13115910	chr1	55840880		-0.00370	0.000757	1.46e-06	-9.83	3.26	2.56e-03	-2.8201	2.24	0.20737
cg13560398	chr4	129703692		0.00386	0.000791	1.56e-06	18.55	4.72	8.48e-05	3.9860	4.38	0.36316
cg25790120	chr12	53086242	KRT77	0.00445	0.000918	1.85e-06	15.57	4.01	1.01e-04	1.8668	4.08	0.64765
cg05516842	chr2	25551630	DNMT3A;MIR1301	0.00349	0.000721	1.86e-06	14.15	4.59	2.06e-03	1.8334	3.92	0.64035
cg13986157	chr3	186060255	DGKG	-0.00346	0.000716	1.97e-06	-18.36	5.19	4.08e-04	-7.7961	4.09	0.05690
Note that the MOA method generates effect estimates on a different scale than the linear regression analysis

## Sheet: Supplementary Data 4
Supplementary Data 4 Results from linear regression defining Braak Lewy body stage as binary (0-2 vs 3-6) compared to main model for 24 FDR-nominated probes
Probe	chr	pos	UCSC_RefGene_Name	Effect_nbb	SE_nbb	P_nbb	Effect_nbb_Braak_binary	SE_nbb_Braak_binary	P_nbb_Braak_binary
cg01920334	chr21	48087978		-0.00369	0.000617	5.14e-09	-0.0173	0.00337	4.52e-07
cg06653480	chr22	45034765		0.00583	0.000996	1.08e-08	0.0240	0.00549	1.54e-05
cg19772267	chr14	63754790	RHOJ	-0.00362	0.000633	2.25e-08	-0.0165	0.00346	2.49e-06
cg07837822	chr13	109740415	MYO16	-0.00755	0.001370	6.84e-08	-0.0366	0.00745	1.30e-06
cg07107199	chr1	205215911	TMCC2	0.00400	0.000741	1.23e-07	0.0185	0.00404	6.16e-06
cg14511218	chr10	6962843		0.00539	0.001032	2.91e-07	0.0268	0.00560	2.45e-06
cg02673002	chr11	74459317	RNF169	-0.00478	0.000916	3.03e-07	-0.0251	0.00494	5.93e-07
cg04147843	chr11	32085613		-0.00416	0.000805	3.84e-07	-0.0208	0.00436	2.68e-06
cg15586054	chr6	166072030	PDE10A	0.00275	0.000534	4.28e-07	0.0122	0.00291	3.42e-05
cg16821230	chr3	53647443	CACNA1D	-0.00434	0.000846	4.73e-07	-0.0204	0.00460	1.16e-05
cg09985192	chr14	32797255	AKAP6	0.00477	0.000935	5.41e-07	0.0247	0.00505	1.46e-06
cg11700456	chr12	1849881	ADIPOR2	0.00420	0.000829	6.27e-07	0.0184	0.00453	5.91e-05
cg19793404	chr3	87842899		-0.00402	0.000795	6.69e-07	-0.0207	0.00430	2.24e-06
cg22516725	chr16	79071140	WWOX;WWOX	-0.00409	0.000809	6.73e-07	-0.0209	0.00437	2.47e-06
cg11883790	chr3	194877106	C3orf21	0.00451	0.000894	6.82e-07	0.0214	0.00486	1.37e-05
cg23793336	chr4	172509909		0.00743	0.001474	7.09e-07	0.0325	0.00805	6.41e-05
cg16701863	chr9	116884213		0.00437	0.000872	8.11e-07	0.0205	0.00474	2.02e-05
cg04011470	chr8	22079330	PHYHIP;PHYHIP	-0.00451	0.000914	1.19e-06	-0.0209	0.00497	3.12e-05
cg19898425	chr14	105782464	BRF1;PACS2	0.00520	0.001061	1.39e-06	0.0253	0.00576	1.40e-05
cg13115910	chr1	55840880		-0.00370	0.000757	1.46e-06	-0.0171	0.00412	4.02e-05
cg13560398	chr4	129703692		0.00386	0.000791	1.56e-06	0.0169	0.00432	1.05e-04
cg25790120	chr12	53086242	KRT77	0.00445	0.000918	1.85e-06	0.0208	0.00499	3.93e-05
cg05516842	chr2	25551630	DNMT3A;MIR1301	0.00349	0.000721	1.86e-06	0.0144	0.00394	2.98e-04
cg13986157	chr3	186060255	DGKG	-0.00346	0.000716	1.97e-06	-0.0166	0.00389	2.40e-05

## Sheet: Supplementary Data 5
Supplementary Data 5 Results from linear regression adjusting for neuropathological diagnosis compared to main model for 24 FDR-nominated probes
Probe	chr	pos	UCSC_RefGene_Name	Effect_nbb	SE_nbb	P_nbb	Effect_nbb_adjDx	SE_nbb_adjDx	P_nbb_adjDx
cg01920334	chr21	48087978		-0.00369	0.000617	5.14e-09	-0.00282	0.00174	1.05e-01
cg06653480	chr22	45034765		0.00583	0.000996	1.08e-08	0.00623	0.00281	2.69e-02
cg19772267	chr14	63754790	RHOJ	-0.00362	0.000633	2.25e-08	-0.00502	0.00179	5.06e-03
cg07837822	chr13	109740415	MYO16	-0.00755	0.001370	6.84e-08	-0.00936	0.00385	1.54e-02
cg07107199	chr1	205215911	TMCC2	0.00400	0.000741	1.23e-07	0.00461	0.00210	2.80e-02
cg14511218	chr10	6962843		0.00539	0.001032	2.91e-07	0.00836	0.00292	4.28e-03
cg02673002	chr11	74459317	RNF169	-0.00478	0.000916	3.03e-07	-0.00650	0.00259	1.22e-02
cg04147843	chr11	32085613		-0.00416	0.000805	3.84e-07	-0.00498	0.00227	2.86e-02
cg15586054	chr6	166072030	PDE10A	0.00275	0.000534	4.28e-07	0.00632	0.00149	2.67e-05
cg16821230	chr3	53647443	CACNA1D	-0.00434	0.000846	4.73e-07	-0.00420	0.00239	7.88e-02
cg09985192	chr14	32797255	AKAP6	0.00477	0.000935	5.41e-07	0.00262	0.00264	3.19e-01
cg11700456	chr12	1849881	ADIPOR2	0.00420	0.000829	6.27e-07	0.00457	0.00233	5.01e-02
cg19793404	chr3	87842899		-0.00402	0.000795	6.69e-07	-0.00191	0.00224	3.95e-01
cg22516725	chr16	79071140	WWOX;WWOX	-0.00409	0.000809	6.73e-07	-0.00262	0.00229	2.51e-01
cg11883790	chr3	194877106	C3orf21	0.00451	0.000894	6.82e-07	0.00471	0.00253	6.25e-02
cg23793336	chr4	172509909		0.00743	0.001474	7.09e-07	0.01020	0.00414	1.39e-02
cg16701863	chr9	116884213		0.00437	0.000872	8.11e-07	0.00268	0.00242	2.66e-01
cg04011470	chr8	22079330	PHYHIP;PHYHIP	-0.00451	0.000914	1.19e-06	-0.00598	0.00259	2.09e-02
cg19898425	chr14	105782464	BRF1;PACS2	0.00520	0.001061	1.39e-06	0.01048	0.00297	4.59e-04
cg13115910	chr1	55840880		-0.00370	0.000757	1.46e-06	-0.00308	0.00214	1.50e-01
cg13560398	chr4	129703692		0.00386	0.000791	1.56e-06	0.00756	0.00223	7.42e-04
cg25790120	chr12	53086242	KRT77	0.00445	0.000918	1.85e-06	0.00807	0.00258	1.85e-03
cg05516842	chr2	25551630	DNMT3A;MIR1301	0.00349	0.000721	1.86e-06	0.00471	0.00203	2.05e-02
cg13986157	chr3	186060255	DGKG	-0.00346	0.000716	1.97e-06	-0.00347	0.00203	8.71e-02

## Sheet: Supplementary Data 6
Supplementary Data 6 Results from linear regression using M values compared to main anaylsis based on methylation beta values for 24 FDR-nominated probes
Probe	Effect_nbb	SE_nbb	P_nbb	FDR_nbb_BH	Effect_nbb_Mvals	SE_nbb_Mvals	P_nbb_Mvals	FDR_nbb_BH_Mvals
cg01920334	-0.00369	0.000617	5.14e-09	0.00300	-0.0417	0.00733	2.54e-08	0.00495
cg06653480	0.00583	0.000996	1.08e-08	0.00314	0.0339	0.00581	1.22e-08	0.00425
cg19772267	-0.00362	0.000633	2.25e-08	0.00438	-0.0251	0.00433	1.46e-08	0.00425
cg07837822	-0.00755	0.001370	6.84e-08	0.00998	-0.0490	0.00880	4.83e-08	0.00704
cg07107199	0.00400	0.000741	1.23e-07	0.01438	0.0237	0.00443	1.60e-07	0.01557
cg14511218	0.00539	0.001032	2.91e-07	0.02521	0.0316	0.00612	3.80e-07	0.02215
cg02673002	-0.00478	0.000916	3.03e-07	0.02521	-0.0411	0.00768	1.54e-07	0.01557
cg04147843	-0.00416	0.000805	3.84e-07	0.02583	-0.0463	0.00889	3.15e-07	0.02091
cg15586054	0.00275	0.000534	4.28e-07	0.02583	0.0430	0.00817	2.38e-07	0.01986
cg16821230	-0.00434	0.000846	4.73e-07	0.02583	-0.0301	0.00578	3.23e-07	0.02091
cg09985192	0.00477	0.000935	5.41e-07	0.02583	0.0290	0.00578	7.96e-07	0.02782
cg11700456	0.00420	0.000829	6.27e-07	0.02583	0.0249	0.00515	1.89e-06	0.04801
cg19793404	-0.00402	0.000795	6.69e-07	0.02583	-0.0233	0.00465	8.11e-07	0.02782
cg22516725	-0.00409	0.000809	6.73e-07	0.02583	-0.0357	0.00698	5.06e-07	0.02458
cg11883790	0.00451	0.000894	6.82e-07	0.02583	0.0300	0.00622	2.03e-06	0.04938
cg23793336	0.00743	0.001474	7.09e-07	0.02583	0.0541	0.01057	5.03e-07	0.02458
cg16701863	0.00437	0.000872	8.11e-07	0.02782	0.0271	0.00547	1.03e-06	0.03171
cg04011470	-0.00451	0.000914	1.19e-06	0.03870	-0.0317	0.00631	7.89e-07	0.02782
cg19898425	0.00520	0.001061	1.39e-06	0.04245	0.0393	0.00829	2.97e-06	0.05598
cg13115910	-0.00370	0.000757	1.46e-06	0.04245	-0.0246	0.00487	6.50e-07	0.02728
cg13560398	0.00386	0.000791	1.56e-06	0.04340	0.0288	0.00599	2.21e-06	0.05069
cg25790120	0.00445	0.000918	1.85e-06	0.04724	0.0425	0.00893	2.79e-06	0.05598
cg05516842	0.00349	0.000721	1.86e-06	0.04724	0.0278	0.00632	1.37e-05	0.09517
cg13986157	-0.00346	0.000716	1.97e-06	0.04796	-0.0270	0.00563	2.35e-06	0.05069
