# Supplementary material for: Epigenome-wide association study of human frontal cortex identifies differential methylation in Lewy body pathology
Source: Nat Commun. 2022 Aug 22;13:4932. doi: 10.1038/s41467-022-32619-z (PMC9395387; doi:10.1038/s41467-022-32619-z)
Supplement: Supplementary file 6 — Source Data [file 41467_2022_32619_MOESM6_ESM.xlsx]

## Sheet: Figure 3
Source data for Figure 3
	Braak_aSyn_stage	cg07107199_adjusted
1	0	0.5868754
2	0	0.5789761
3	4	0.5826212
4	5	0.5726265
5	6	0.6073844
6	5	0.6236782
7	5	0.6015367
8	6	0.6022181
9	0	0.6265824
10	6	0.6178065
11	5	0.5866611
12	0	0.5943565
13	6	0.5849052
14	5	0.6165273
15	0	0.5295442
16	6	0.6133358
17	6	0.6198680
18	5	0.6217926
19	3	0.6527533
20	5	0.6145327
21	6	0.6306078
22	0	0.5515231
23	0	0.6118625
24	6	0.5922081
25	5	0.5930997
26	5	0.5788798
27	5	0.6207675
28	6	0.5972853
29	5	0.6009718
30	6	0.6070884
31	5	0.5795921
32	6	0.6087401
33	5	0.5742713
34	5	0.5901234
35	6	0.5701493
36	3	0.5719880
37	5	0.5855647
38	3	0.6388140
39	5	0.6299428
40	5	0.5959132
41	5	0.5749682
42	5	0.6264011
43	5	0.6288755
44	6	0.5673768
45	6	0.5844942
46	6	0.6104271
47	6	0.5832813
48	1	0.6362775
49	6	0.6069818
50	5	0.6233229
51	5	0.6274024
52	6	0.6379281
53	5	0.5944682
54	6	0.5813365
55	6	0.5882987
56	5	0.6070171
57	5	0.6232869
58	6	0.6377725
59	5	0.5885794
60	5	0.5612524
61	5	0.5509684
62	5	0.5999200
63	6	0.5755764
64	5	0.5581059
65	6	0.5778210
66	5	0.5477295
67	5	0.6056647
68	6	0.6062335
69	5	0.6210166
70	6	0.5806788
71	6	0.6166394
72	6	0.6831381
73	2	0.6278324
74	3	0.6235756
75	6	0.6188828
76	5	0.6324293
77	5	0.5991861
78	5	0.5857563
79	5	0.5526054
80	5	0.6089711
81	5	0.5922681
82	2	0.6225103
83	6	0.5907151
84	6	0.5884448
85	5	0.6234314
86	5	0.5771523
87	2	0.5682540
88	6	0.5680849
89	5	0.6253901
90	5	0.6127494
91	6	0.6231514
92	5	0.5916113
93	6	0.6305726
94	5	0.5920078
95	5	0.5777442
96	3	0.6055746
97	0	0.5570972
98	6	0.5976835
99	6	0.6026570
100	6	0.5939839
101	5	0.6142245
102	5	0.5727386
103	3	0.6430460
104	5	0.5934965
105	1	0.5925128
106	5	0.6341427
107	3	0.5824692
108	5	0.5670849
109	6	0.6011829
110	6	0.5830187
111	6	0.6332714
112	5	0.5649547
113	5	0.5507824
114	0	0.6138880
115	6	0.5929129
116	6	0.6177357
117	0	0.6185260
118	6	0.6193491
119	6	0.5916013
120	0	0.6165694
121	6	0.5732117
122	6	0.6265606
123	6	0.5856856
124	6	0.5689689
125	6	0.5601897
126	6	0.6304748
127	6	0.6397686
128	0	0.6120199
129	6	0.6495471
130	6	0.6083176
131	6	0.6138393
132	5	0.6587969
133	6	0.6046754
134	4	0.5548842
135	3	0.5969587
136	6	0.6256173
137	0	0.5740263
138	5	0.6381324
139	6	0.5951004
140	6	0.5688172
141	6	0.6579260
142	0	0.5802577
143	5	0.6388940
144	6	0.6024106
145	0	0.6170333
146	6	0.5865264
147	6	0.6172788
148	6	0.5974307
149	0	0.5750336
150	5	0.6063338
151	6	0.6014051
152	3	0.5601786
153	5	0.6084039
154	5	0.5855611
155	0	0.5538931
156	5	0.6230617
157	6	0.5847107
158	6	0.5698491
159	6	0.5883906
160	6	0.6325189
161	0	0.6284915
162	4	0.5953940
163	6	0.5825104
164	0	0.5658919
165	4	0.5762771
166	5	0.5660523
167	0	0.5590490
168	4	0.6078965
169	5	0.6245006
170	6	0.6084541
171	0	0.5893291
172	4	0.5926839
173	6	0.6123067
174	6	0.6014481
175	5	0.6504678
176	6	0.6271871
177	0	0.6216071
178	6	0.5677778
179	0	0.6154523
180	0	0.5855842
181	6	0.6419671
182	0	0.5854929
183	0	0.5822156
184	0	0.6036419
185	6	0.5955666
186	2	0.5824750
187	5	0.5907839
188	6	0.5981348
189	6	0.6380966
190	5	0.6239616
191	0	0.5065179
192	5	0.5714024
193	0	0.5959620
194	6	0.6080677
195	0	0.5723949
196	4	0.5668919
197	6	0.5718564
198	0	0.5823208
199	6	0.6004264
200	5	0.6278299
201	2	0.6033369
202	6	0.5891578
203	0	0.5816789
204	0	0.5716635
205	6	0.6309560
206	6	0.6336423
207	4	0.5953181
208	6	0.5976857
209	6	0.6631820
210	0	0.6093445
211	6	0.6081230
212	6	0.5930663
213	6	0.6296984
214	6	0.5749783
215	6	0.6248050
216	6	0.6338663
217	0	0.6065299
218	6	0.5925707
219	5	0.5935659
220	6	0.5611238
221	6	0.6089218
222	0	0.5756186
223	0	0.6266590
224	0	0.5996522
225	6	0.6105261
226	5	0.6216625
227	6	0.5868493
228	6	0.6129292
229	6	0.5719906
230	6	0.6055762
231	6	0.5898692
232	6	0.5980901
233	1	0.5906058
234	6	0.6226232
235	6	0.5682758
236	6	0.5752284
237	6	0.6408262
238	0	0.5894020
239	5	0.6289338
240	3	0.5633225
241	6	0.6024691
242	6	0.6236823
243	5	0.6019215
244	6	0.6064703
245	6	0.5775898
246	3	0.6109340
247	3	0.5882399
248	6	0.6387050
249	6	0.6050813
250	5	0.6029586
251	6	0.5860045
252	3	0.5692177
253	6	0.6248591
254	5	0.5959602
255	0	0.6163151
256	6	0.5905220
257	6	0.5686516
258	3	0.5976155
259	3	0.6220395
260	5	0.6270344
261	5	0.6370200
262	5	0.5948162
263	5	0.6025817
264	6	0.6224012
265	5	0.5954933
266	0	0.6176509
267	1	0.6086875
268	6	0.6293491
269	6	0.6020689
270	6	0.6262917
271	4	0.5422088
272	0	0.5901046
273	6	0.6841594
274	6	0.6641522
275	0	0.5836569
276	6	0.5980516
277	3	0.6088138
278	3	0.5648435
279	0	0.5383181
280	1	0.6223187
281	0	0.5604102
282	0	0.5974346
283	0	0.5556580
284	0	0.5604098
285	0	0.6135828
286	0	0.5757637
287	5	0.5914816
288	0	0.6019493
289	0	0.5217616
290	0	0.5842563
291	0	0.6039026
292	0	0.6204851
293	0	0.5689861
294	5	0.6360587
295	0	0.6190830
296	4	0.5469480
297	0	0.6407528
298	0	0.6170226
299	0	0.5683763
300	0	0.5734509
301	6	0.6086617
302	0	0.6075087
303	6	0.6125332
304	6	0.6457386
305	0	0.6085219
306	0	0.5797041
307	0	0.5449342
308	6	0.6417692
309	0	0.6525486
310	6	0.6121690
311	0	0.5995640
312	0	0.6054502
313	3	0.6322544
314	1	0.5455291
315	0	0.5882088
316	6	0.6180378
317	6	0.6262956
318	0	0.5740246
319	0	0.5786990
320	0	0.5626357
321	0	0.5924435
322	5	0.6047938
Showing 1 to 40 of 322 entries, 40 total columns

## Sheet: Supplementary Figure 4
Source data for Supplementary Figure 4
	nbb_Zscore	nbb_moa_Zscore	nbb_braak_binary_Zscore	nbb_Dx_covar_Zscore	nbb_Mvals_Zscore
cg01920334	-5.988795	-4.690500	-5.135310	-1.6175741	-5.694051
cg06653480	5.854444	5.131414	4.375073	2.2143434	5.829736
cg19772267	-5.717496	-2.981698	-4.779873	-2.8122520	-5.797435
cg07837822	-5.507357	-4.037247	-4.917988	-2.4279091	-5.573156
cg07107199	5.393481	4.333304	4.582376	2.1986541	5.341426
cg14511218	5.223623	3.590747	4.783460	2.8668846	5.169708
cg02673002	-5.216005	-3.638075	-5.079773	-2.5123203	-5.349322
cg04147843	-5.168570	-3.837689	-4.764125	-2.1901205	-5.207772
cg15586054	5.146013	3.771988	4.188462	4.2478954	5.262918
cg16821230	-5.125776	-3.617109	-4.439994	-1.7565485	-5.202468
cg09985192	5.098693	4.076652	4.892755	0.9943593	5.018807
cg11700456	5.068633	3.022766	4.056797	1.9588289	4.837565
cg19793404	-5.055179	-4.697424	-4.802138	-0.8491519	-5.015013
cg22516725	-5.054057	-3.347635	-4.781704	-1.1451205	-5.111685
cg11883790	5.051286	4.523998	4.401842	1.8620999	4.822536
cg23793336	5.043354	4.615435	4.036858	2.4634600	5.112890
cg16701863	5.015624	4.583053	4.312938	1.1097576	4.965997
cg04011470	-4.935146	-3.611669	-4.210681	-2.3126108	-5.020572
cg19898425	4.902976	3.884170	4.397842	3.5280571	4.741138
cg13115910	-4.893654	-3.015629	-4.150027	-1.4382032	-5.060428
cg13560398	4.878705	3.930475	3.913122	3.3943321	4.804962
cg25790120	4.843012	3.887527	4.155561	3.1279284	4.754423
cg05516842	4.841531	3.081848	3.644064	2.3202396	4.401659
cg13986157	-4.829284	-3.534989	-4.272765	-1.7098518	-4.791807
